# Supplementary material for: The Combination of T Stage and the Number of Pathologic Lymph Nodes Provides Better Prognostic Discrimination in Early-Stage Cervical Cancer With Lymph Node Involvement
Source: Front Oncol. 2021 Nov 5;11:764065. doi: 10.3389/fonc.2021.764065 (PMC8602848; doi:10.3389/fonc.2021.764065)
Supplement: Supplementary file 1 [file DataSheet_1.zip]

Archive with 3 entries (3 files):
- Supplement Fig.1.tif
- Supplement Fig.2.tif
- Supplement Materials-revision.docx
